# Supplementary material for: An Assessment of Vegetation Changes in the Three-River Headwaters Region, China: Integrating NDVI and Its Spatial Heterogeneity
Source: Plants (Basel). 2024 Oct 8;13(19):2814. doi: 10.3390/plants13192814 (PMC11479222; doi:10.3390/plants13192814)
Supplement: Supplementary file 1 [file plants-13-02814-s001.zip]

Archive with 1 entries (1 files):
- plants-3201234-supplementary.pdf
